# Supplementary material for: Tuna behaviour at anchored FADs inferred from Local Ecological Knowledge (LEK) of pole-and-line tuna fishers in the Maldives
Source: PLoS One. 2021 Jul 29;16(7):e0254617. doi: 10.1371/journal.pone.0254617 (PMC8321119; doi:10.1371/journal.pone.0254617)
Supplement: S1 Data — (CSV) [file pone.0254617.s002.csv]

Fisher	Origin	Position	School Type	Species	Jan	Feb	Mar	Apr	May	Jun	Jul	Aug	Sep	Oct	Nov	Dec
1	South	Captain	AFADs	SKJ	1	1	1	0	0	0	0	0	0	1	1	1
1	South	Captain	Seamounts	SKJ	1	1	1	1	0	0	0	0	0	0	1	1
1	South	Captain	Free schools	SKJ	0	1	1	1	0	0	0	1	1	1	0	0
1	South	Captain	Log schools	SKJ	1	1	1	1	0	0	0	0	1	1	1	1
2	South	Captain	AFADs	SKJ	0	0	0	0	0	1	1	0	0	0	0	0
2	South	Captain	Seamounts	SKJ	0	0	0	0	0	0	0	0	0	0	0	0
2	South	Captain	Free schools	SKJ	1	1	1	1	1	0	0	1	1	1	1	1
2	South	Captain	Log schools	SKJ	1	1	1	1	0	0	0	1	1	0	1	1
3	South	D.Captain	AFADs	SKJ	1	1	1	0	0	0	0	0	0	1	1	1
3	South	D.Captain	Seamounts	SKJ	1	1	1	1	0	0	0	0	0	0	1	1
3	South	D.Captain	Free schools	SKJ	0	1	1	1	0	1	0	1	1	1	0	0
3	South	D.Captain	Log schools	SKJ	1	1	1	1	1	0	0	0	1	1	1	1
4	North	Crew	AFADs	SKJ	1	1	1	1	1	0	1	0	1	1	1	1
4	North	Crew	Seamounts	SKJ	1	1	1	1	0	0	0	0	1	1	1	1
4	North	Crew	Free schools	SKJ	1	1	1	1	0	1	0	1	1	1	0	0
4	North	Crew	Log schools	SKJ	1	1	1	1	1	0	0	1	1	1	1	1
5	South	D.Captain	AFADs	SKJ	1	1	1	1	0	0	1	0	1	1	1	1
5	South	D.Captain	Seamounts	SKJ	0	1	1	1	0	0	0	0	1	1	1	1
5	South	D.Captain	Free schools	SKJ	0	1	1	1	0	1	0	1	1	1	0	0
5	South	D.Captain	Log schools	SKJ	1	1	1	1	1	0	0	1	1	1	1	1
6	South	Captain	AFADs	SKJ	1	1	1	1	0	0	1	0	1	1	1	1
6	South	Captain	Seamounts	SKJ	0	1	1	1	0	0	0	0	1	1	1	1
6	South	Captain	Free schools	SKJ	0	1	1	1	0	1	0	1	1	1	0	0
6	South	Captain	Log schools	SKJ	1	1	1	1	1	0	0	1	1	1	1	1
7	North	Captain	AFADs	SKJ	1	1	1	1	0	0	1	0	1	1	1	1
7	North	Captain	Seamounts	SKJ	0	1	0	1	0	0	0	0	1	0	1	1
7	North	Captain	Free schools	SKJ	0	1	1	1	0	1	0	1	1	1	0	0
7	North	Captain	Log schools	SKJ	1	1	1	0	0	0	0	1	1	1	1	0
8	North	Captain	AFADs	SKJ	1	1	0	0	1	0	1	0	1	1	0	1
8	North	Captain	Seamounts	SKJ	0	1	0	1	0	0	0	0	1	0	1	1
8	North	Captain	Free schools	SKJ	0	1	1	1	0	1	0	1	1	1	0	0
8	North	Captain	Log schools	SKJ	1	1	1	0	0	1	1	1	1	1	1	0
9	North	Captain	AFADs	SKJ	1	1	1	1	1	0	1	0	1	1	0	1
9	North	Captain	Seamounts	SKJ	1	1	0	1	0	0	0	0	1	0	1	1
9	North	Captain	Free schools	SKJ	0	1	0	1	0	1	0	1	0	1	0	0
9	North	Captain	Log schools	SKJ	1	1	1	0	0	1	1	1	1	1	1	1
10	North	D.Captain	AFADs	SKJ	1	1	1	0	0	0	1	0	1	1	0	1
10	North	D.Captain	Seamounts	SKJ	1	1	0	1	0	0	0	0	1	0	1	1
10	North	D.Captain	Free schools	SKJ	1	1	0	1	0	0	0	0	0	1	0	0
10	North	D.Captain	Log schools	SKJ	1	1	1	0	0	1	1	1	1	1	1	1
11	South	Captain	AFADs	SKJ	1	1	0	1	0	0	1	0	1	1	0	1
11	South	Captain	Seamounts	SKJ	1	0	0	1	1	0	0	1	1	0	1	1
11	South	Captain	Free schools	SKJ	1	1	1	1	0	0	0	0	0	1	0	0
11	South	Captain	Log schools	SKJ	1	1	1	0	1	1	1	1	1	1	1	1
12	South	D.Captain	AFADs	SKJ	1	1	1	1	0	0	1	0	1	1	0	1
12	South	D.Captain	Seamounts	SKJ	1	0	0	1	1	0	0	1	0	0	1	1
12	South	D.Captain	Free schools	SKJ	0	1	1	1	0	0	0	0	0	1	0	0
12	South	D.Captain	Log schools	SKJ	1	1	1	0	1	1	1	1	1	1	1	1
13	North	Crew	AFADs	SKJ	1	1	1	1	0	0	1	0	1	1	1	1
13	North	Crew	Seamounts	SKJ	1	0	0	1	1	0	0	1	0	0	1	0
13	North	Crew	Free schools	SKJ	0	1	0	1	0	0	0	0	0	1	0	0
13	North	Crew	Log schools	SKJ	0	1	1	0	1	1	1	1	1	0	1	1
14	North	D.Captain	AFADs	SKJ	1	1	1	1	1	0	1	1	1	1	1	1
14	North	D.Captain	Seamounts	SKJ	0	0	0	0	0	0	0	0	0	0	0	0
14	North	D.Captain	Free schools	SKJ	0	1	0	1	0	0	0	0	0	1	0	0
14	North	D.Captain	Log schools	SKJ	0	0	1	0	1	0	1	0	1	0	1	0
15	South	Captain	AFADs	SKJ	1	1	0	1	1	0	1	0	0	1	1	1
15	South	Captain	Seamounts	SKJ	0	1	1	0	0	0	0	0	1	1	0	0
15	South	Captain	Free schools	SKJ	0	1	0	1	0	0	0	0	0	1	0	0
15	South	Captain	Log schools	SKJ	1	1	1	0	1	0	1	0	1	0	1	1
16	North	Captain	AFADs	SKJ	1	1	1	1	1	0	1	0	0	1	1	1
16	North	Captain	Seamounts	SKJ	0	0	1	0	0	0	1	0	1	1	0	0
16	North	Captain	Free schools	SKJ	0	1	0	1	0	0	0	0	0	0	1	0
16	North	Captain	Log schools	SKJ	0	1	1	0	1	0	0	0	1	0	1	0
17	North	Captain	AFADs	SKJ	1	1	1	1	1	1	1	1	1	1	1	1
17	North	Captain	Seamounts	SKJ	0	0	0	0	0	0	0	0	0	0	0	0
17	North	Captain	Free schools	SKJ	0	0	0	0	0	0	0	0	0	0	0	0
17	North	Captain	Log schools	SKJ	0	1	0	0	0	0	0	0	1	1	1	0
18	North	Captain	AFADs	SKJ	1	1	1	1	1	1	1	1	1	1	1	1
18	North	Captain	Seamounts	SKJ	0	0	0	0	0	0	0	0	0	0	0	0
18	North	Captain	Free schools	SKJ	0	0	0	0	0	0	0	0	0	0	0	0
18	North	Captain	Log schools	SKJ	0	1	1	0	0	0	0	0	1	1	1	1
19	South	Captain	AFADs	SKJ	1	1	1	1	1	0	0	1	1	1	1	1
19	South	Captain	Seamounts	SKJ	1	1	1	0	0	0	1	1	1	1	1	1
19	South	Captain	Free schools	SKJ	1	1	1	1	0	0	0	1	1	1	1	0
19	South	Captain	Log schools	SKJ	1	1	1	0	1	0	0	1	1	1	1	1
20	South	Crew	AFADs	SKJ	1	1	1	1	0	0	0	1	1	0	1	1
20	South	Crew	Seamounts	SKJ	1	0	1	0	0	0	1	0	0	1	1	1
20	South	Crew	Free schools	SKJ	1	0	0	1	0	0	0	1	0	0	1	0
20	South	Crew	Log schools	SKJ	1	1	1	0	0	0	0	1	1	1	1	1
21	South	Captain	AFADs	SKJ	1	1	0	1	1	0	1	1	1	0	1	1
21	South	Captain	Seamounts	SKJ	1	0	1	0	0	0	1	0	0	1	1	1
21	South	Captain	Free schools	SKJ	1	1	0	1	0	0	0	1	1	0	0	0
21	South	Captain	Log schools	SKJ	0	1	0	1	0	0	0	0	1	1	0	1
22	South	Captain	AFADs	SKJ	1	1	1	0	0	0	1	1	1	0	0	1
22	South	Captain	Seamounts	SKJ	1	1	1	0	0	0	1	0	0	1	1	1
22	South	Captain	Free schools	SKJ	1	1	0	1	0	0	0	1	1	0	1	0
22	South	Captain	Log schools	SKJ	0	1	1	1	0	0	0	0	1	1	0	1
23	North	Captain	AFADs	SKJ	1	1	1	1	0	0	1	1	1	1	0	1
23	North	Captain	Seamounts	SKJ	0	0	0	0	0	0	0	0	0	0	0	0
23	North	Captain	Free schools	SKJ	1	1	0	1	0	0	0	0	1	0	1	0
23	North	Captain	Log schools	SKJ	0	1	0	1	0	0	1	0	1	1	0	1
24	South	Captain	AFADs	SKJ	1	1	0	0	0	0	1	1	1	0	1	1
24	South	Captain	Seamounts	SKJ	0	1	1	1	0	0	0	1	1	1	0	0
24	South	Captain	Free schools	SKJ	1	1	0	1	1	0	0	0	1	1	1	0
24	South	Captain	Log schools	SKJ	1	1	0	1	0	0	1	1	1	1	1	1
25	North	Captain	AFADs	SKJ	1	1	1	1	0	0	1	1	1	0	1	1
25	North	Captain	Seamounts	SKJ	0	1	1	1	1	0	0	1	1	1	0	0
25	North	Captain	Free schools	SKJ	1	1	0	1	1	0	0	0	0	0	1	0
25	North	Captain	Log schools	SKJ	1	1	0	1	1	0	0	1	0	1	1	1
26	South	Crew	AFADs	SKJ	1	1	1	1	0	0	1	0	1	1	0	1
26	South	Crew	Seamounts	SKJ	1	1	1	1	0	0	1	1	1	0	1	1
26	South	Crew	Free schools	SKJ	1	1	0	1	0	0	0	0	0	1	0	0
26	South	Crew	Log schools	SKJ	1	1	1	0	0	1	1	1	1	1	1	1
27	South	Captain	AFADs	SKJ	1	1	1	1	0	0	1	0	1	1	0	1
27	South	Captain	Seamounts	SKJ	1	1	0	1	0	1	1	0	1	0	1	1
27	South	Captain	Free schools	SKJ	1	0	0	1	0	0	0	0	0	1	0	0
27	South	Captain	Log schools	SKJ	1	1	1	0	0	1	1	1	1	1	1	1
28	North	Captain	AFADs	SKJ	1	1	1	1	1	0	1	0	1	1	0	1
28	North	Captain	Seamounts	SKJ	0	0	0	0	0	0	0	0	0	0	0	0
28	North	Captain	Free schools	SKJ	1	0	0	1	0	1	0	0	0	1	0	0
28	North	Captain	Log schools	SKJ	1	0	1	0	0	0	0	0	1	1	1	1
29	North	Captain	AFADs	SKJ	1	1	1	1	1	0	1	0	1	1	0	1
29	North	Captain	Seamounts	SKJ	1	1	1	1	0	0	0	0	1	1	1	1
29	North	Captain	Free schools	SKJ	0	1	0	0	1	0	0	1	1	0	0	0
29	North	Captain	Log schools	SKJ	1	0	0	0	0	0	0	0	1	1	1	1
30	South	Captain	AFADs	SKJ	1	1	1	1	0	0	1	0	1	1	1	1
30	South	Captain	Seamounts	SKJ	1	1	0	0	0	0	0	0	0	0	1	1
30	South	Captain	Free schools	SKJ	0	1	0	0	1	0	0	1	1	0	0	0
30	South	Captain	Log schools	SKJ	1	1	1	1	0	0	0	0	1	1	1	1
31	South	D.Captain	AFADs	SKJ	1	1	0	1	1	0	1	0	1	1	0	1
31	South	D.Captain	Seamounts	SKJ	1	0	1	0	0	0	0	0	1	1	1	1
31	South	D.Captain	Free schools	SKJ	1	1	1	0	1	0	0	1	1	0	1	0
31	South	D.Captain	Log schools	SKJ	1	1	0	0	0	0	0	0	1	1	1	1
32	North	Crew	AFADs	SKJ	1	1	1	1	1	0	1	1	1	1	1	1
32	North	Crew	Seamounts	SKJ	0	1	0	0	0	0	1	0	0	0	0	0
32	North	Crew	Free schools	SKJ	1	1	1	1	0	0	0	0	1	1	1	1
32	North	Crew	Log schools	SKJ	1	0	1	0	1	0	1	0	1	1	1	1
33	South	Captain	AFADs	SKJ	1	1	0	1	0	0	1	0	0	1	1	1
33	South	Captain	Seamounts	SKJ	1	0	0	1	0	0	1	0	1	0	0	1
33	South	Captain	Free schools	SKJ	1	1	1	1	0	0	0	0	0	0	1	1
33	South	Captain	Log schools	SKJ	1	1	1	1	1	0	0	1	1	0	1	1
34	South	Captain	AFADs	SKJ	1	0	0	1	1	0	1	0	1	1	0	1
34	South	Captain	Seamounts	SKJ	0	1	0	0	0	0	0	0	0	0	1	0
34	South	Captain	Free schools	SKJ	1	1	1	1	0	1	0	1	0	1	0	0
34	South	Captain	Log schools	SKJ	1	1	1	0	0	0	0	0	1	1	1	1
35	South	Crew	AFADs	SKJ	1	0	0	0	1	1	1	0	1	0	0	1
35	South	Crew	Seamounts	SKJ	0	1	0	1	1	0	0	0	0	1	0	0
35	South	Crew	Free schools	SKJ	1	1	1	1	0	1	0	0	0	1	0	0
35	South	Crew	Log schools	SKJ	1	1	1	0	0	0	0	0	1	1	1	1
36	North	D.Captain	AFADs	SKJ	1	1	0	0	1	1	1	0	1	1	0	1
36	North	D.Captain	Seamounts	SKJ	1	0	1	0	0	0	1	1	0	0	0	0
36	North	D.Captain	Free schools	SKJ	1	1	1	1	1	0	0	0	1	1	1	1
36	North	D.Captain	Log schools	SKJ	1	1	1	0	1	0	1	0	0	1	1	1
37	North	Captain	AFADs	SKJ	0	0	1	1	1	0	1	0	1	1	0	1
37	North	Captain	Seamounts	SKJ	0	1	0	0	0	0	0	0	0	0	0	0
37	North	Captain	Free schools	SKJ	1	1	1	1	0	1	0	1	0	1	1	0
37	North	Captain	Log schools	SKJ	1	0	1	1	0	0	0	0	1	1	1	1
38	South	Captain	AFADs	SKJ	0	0	0	1	1	0	1	0	1	1	0	1
38	South	Captain	Seamounts	SKJ	0	1	0	0	0	0	0	0	1	0	1	0
38	South	Captain	Free schools	SKJ	1	1	1	0	0	1	0	0	1	1	1	1
38	South	Captain	Log schools	SKJ	1	1	1	0	0	0	0	0	0	1	1	1
39	South	Captain	AFADs	SKJ	1	0	0	1	1	0	1	0	1	1	0	1
39	South	Captain	Seamounts	SKJ	0	0	1	0	0	1	1	0	0	0	0	0
39	South	Captain	Free schools	SKJ	1	0	0	1	0	1	0	0	0	1	0	0
39	South	Captain	Log schools	SKJ	1	1	1	1	0	0	0	0	1	0	1	1
40	South	Captain	AFADs	SKJ	1	1	0	1	1	0	1	0	1	1	0	1
40	South	Captain	Seamounts	SKJ	0	0	0	0	0	0	0	0	0	0	0	0
40	South	Captain	Free schools	SKJ	1	0	0	1	0	1	0	0	0	1	0	0
40	South	Captain	Log schools	SKJ	1	0	1	0	0	0	0	0	1	1	1	1
41	North	Captain	AFADs	SKJ	1	1	1	1	0	1	1	0	1	1	0	1
41	North	Captain	Seamounts	SKJ	0	0	0	0	0	0	0	0	0	0	0	0
41	North	Captain	Free schools	SKJ	1	0	0	1	0	1	0	0	0	1	0	0
41	North	Captain	Log schools	SKJ	1	1	1	1	0	0	0	0	1	1	1	1
42	South	Captain	AFADs	SKJ	1	0	0	1	1	0	1	1	1	1	0	1
42	South	Captain	Seamounts	SKJ	0	1	1	0	0	0	1	0	0	0	0	0
42	South	Captain	Free schools	SKJ	1	1	1	1	0	0	1	0	1	1	1	1
42	South	Captain	Log schools	SKJ	1	1	1	0	0	0	1	0	1	1	1	1
43	South	D.Captain	AFADs	SKJ	0	0	0	1	1	0	1	0	1	1	0	1
43	South	D.Captain	Seamounts	SKJ	1	0	1	0	0	0	1	1	0	0	0	0
43	South	D.Captain	Free schools	SKJ	1	1	1	1	1	0	0	0	1	1	1	1
43	South	D.Captain	Log schools	SKJ	1	1	1	1	1	0	0	0	0	1	1	1
44	South	D.Captain	AFADs	SKJ	1	1	0	1	1	0	1	0	1	1	0	1
44	South	D.Captain	Seamounts	SKJ	1	0	1	0	0	0	1	1	0	0	0	0
44	South	D.Captain	Free schools	SKJ	1	1	1	0	0	1	0	0	1	1	1	1
44	South	D.Captain	Log schools	SKJ	1	1	1	1	0	0	0	0	1	0	1	1
45	South	Captain	AFADs	SKJ	0	0	0	1	0	1	1	0	1	1	0	1
45	South	Captain	Seamounts	SKJ	1	0	1	0	0	0	1	1	0	0	0	0
45	South	Captain	Free schools	SKJ	1	1	1	1	1	0	0	0	1	1	1	1
45	South	Captain	Log schools	SKJ	1	1	1	0	1	0	1	0	0	1	1	1
46	South	Captain	AFADs	SKJ	1	1	1	0	0	0	1	1	1	0	1	1
46	South	Captain	Seamounts	SKJ	0	0	0	1	1	0	0	1	1	1	0	0
46	South	Captain	Free schools	SKJ	1	1	1	1	0	0	0	0	0	1	0	0
46	South	Captain	Log schools	SKJ	1	1	1	0	0	1	1	0	1	1	1	1
47	South	Captain	AFADs	SKJ	0	0	1	1	1	0	1	1	1	1	0	0
47	South	Captain	Seamounts	SKJ	0	1	0	0	0	0	0	0	0	0	1	0
47	South	Captain	Free schools	SKJ	1	1	1	1	0	1	0	1	0	1	0	0
47	South	Captain	Log schools	SKJ	1	1	1	0	0	0	0	0	1	1	1	1
48	South	Captain	AFADs	SKJ	0	1	1	1	0	0	1	1	1	0	1	0
48	South	Captain	Seamounts	SKJ	0	1	1	1	1	0	0	1	1	1	0	0
48	South	Captain	Free schools	SKJ	1	1	1	1	0	0	0	0	0	0	1	1
48	South	Captain	Log schools	SKJ	1	1	1	0	0	0	0	1	1	1	1	1
49	South	Captain	AFADs	SKJ	0	1	0	1	0	1	1	0	0	1	1	1
49	South	Captain	Seamounts	SKJ	1	0	0	1	0	0	1	0	1	0	0	1
49	South	Captain	Free schools	SKJ	1	1	1	1	0	1	0	1	0	1	0	0
49	South	Captain	Log schools	SKJ	1	1	1	0	0	0	0	0	0	1	1	1
50	South	Crew	AFADs	SKJ	0	0	0	1	0	1	1	0	1	1	0	0
50	South	Crew	Seamounts	SKJ	1	0	1	0	0	0	1	0	0	0	0	0
50	South	Crew	Free schools	SKJ	1	1	1	0	0	1	0	1	0	1	0	0
50	South	Crew	Log schools	SKJ	1	1	0	0	0	0	0	0	0	1	1	1
51	North	Crew	AFADs	SKJ	1	0	1	1	1	0	1	0	1	1	0	1
51	North	Crew	Seamounts	SKJ	0	0	0	0	0	0	0	0	0	0	0	0
51	North	Crew	Free schools	SKJ	1	0	0	1	0	1	0	0	0	1	0	0
51	North	Crew	Log schools	SKJ	1	0	1	1	0	0	0	0	1	1	1	1
52	North	Captain	AFADs	SKJ	1	1	1	1	1	0	0	0	1	1	1	1
52	North	Captain	Seamounts	SKJ	1	0	1	0	0	0	1	1	0	0	0	0
52	North	Captain	Free schools	SKJ	1	1	1	0	0	1	0	0	1	1	1	1
52	North	Captain	Log schools	SKJ	1	1	1	0	1	0	1	0	0	1	1	1
53	South	Captain	AFADs	SKJ	0	0	1	1	1	0	1	0	1	1	0	1
53	South	Captain	Seamounts	SKJ	0	0	0	0	0	0	0	0	0	0	0	0
53	South	Captain	Free schools	SKJ	1	1	1	0	0	1	0	0	1	1	1	1
53	South	Captain	Log schools	SKJ	1	1	1	1	0	0	0	0	0	1	1	1
54	South	Crew	AFADs	SKJ	0	1	1	1	0	0	1	1	1	0	1	0
54	South	Crew	Seamounts	SKJ	1	0	0	1	0	0	1	0	1	0	0	1
54	South	Crew	Free schools	SKJ	1	1	1	1	0	1	0	1	0	1	0	0
54	South	Crew	Log schools	SKJ	1	1	0	0	0	0	0	0	0	1	0	1
1	South	Captain	AFADs	YFT	1	1	1	0	0	0	0	0	0	1	1	1
1	South	Captain	Seamounts	YFT	1	1	1	1	0	0	0	0	0	0	1	1
1	South	Captain	Free schools	YFT	0	0	1	1	1	0	0	0	0	1	1	1
1	South	Captain	Log schools	YFT	1	1	1	1	0	0	0	0	1	1	1	1
2	South	Captain	AFADs	YFT	0	0	0	0	0	1	1	0	0	0	0	0
2	South	Captain	Seamounts	YFT	0	0	0	0	0	0	0	0	0	0	0	0
2	South	Captain	Free schools	YFT	1	1	1	1	1	0	0	1	1	1	1	1
2	South	Captain	Log schools	YFT	1	1	1	1	0	0	0	1	1	0	1	1
3	South	D.Captain	AFADs	YFT	1	1	1	1	0	0	0	0	0	1	1	1
3	South	D.Captain	Seamounts	YFT	1	1	1	1	0	0	0	0	0	0	1	1
3	South	D.Captain	Free schools	YFT	0	0	1	1	1	0	1	0	0	1	1	1
3	South	D.Captain	Log schools	YFT	1	1	1	1	1	1	1	0	1	1	1	1
4	North	Crew	AFADs	YFT	1	1	1	1	1	0	0	0	1	1	1	1
4	North	Crew	Seamounts	YFT	1	1	1	1	0	0	0	0	1	1	1	1
4	North	Crew	Free schools	YFT	1	1	1	1	1	0	1	0	0	1	1	1
4	North	Crew	Log schools	YFT	1	1	1	1	1	1	1	0	1	1	1	1
5	South	D.Captain	AFADs	YFT	1	1	1	0	0	0	0	0	1	1	1	1
5	South	D.Captain	Seamounts	YFT	0	1	1	1	0	0	0	0	1	0	0	1
5	South	D.Captain	Free schools	YFT	0	0	1	1	1	0	1	0	0	1	1	1
5	South	D.Captain	Log schools	YFT	1	1	1	1	0	0	0	0	1	1	1	1
6	South	Captain	AFADs	YFT	1	1	1	0	0	1	1	0	1	1	1	1
6	South	Captain	Seamounts	YFT	0	1	1	1	0	0	0	0	1	0	0	1
6	South	Captain	Free schools	YFT	0	1	1	1	1	0	1	0	0	1	1	1
6	South	Captain	Log schools	YFT	1	1	1	1	0	1	0	0	1	1	1	1
7	North	Captain	AFADs	YFT	1	1	0	0	0	1	1	0	1	1	1	0
7	North	Captain	Seamounts	YFT	0	1	1	1	0	0	0	0	1	0	0	1
7	North	Captain	Free schools	YFT	0	0	0	1	1	0	1	0	0	1	1	0
7	North	Captain	Log schools	YFT	1	1	1	0	0	1	0	0	1	1	1	1
8	North	Captain	AFADs	YFT	1	1	0	0	0	1	1	0	1	1	1	0
8	North	Captain	Seamounts	YFT	0	1	1	0	0	0	0	0	1	0	0	1
8	North	Captain	Free schools	YFT	0	0	0	1	1	0	1	0	0	1	1	0
8	North	Captain	Log schools	YFT	1	1	1	0	0	1	0	0	1	1	1	0
9	North	Captain	AFADs	YFT	1	1	0	0	0	1	1	0	1	1	1	0
9	North	Captain	Seamounts	YFT	1	1	1	0	1	0	1	0	1	1	0	1
9	North	Captain	Free schools	YFT	0	0	0	1	0	0	1	0	0	1	0	0
9	North	Captain	Log schools	YFT	1	1	1	1	0	1	0	0	1	1	1	0
10	North	D.Captain	AFADs	YFT	1	1	1	1	0	1	1	0	1	1	1	0
10	North	D.Captain	Seamounts	YFT	1	1	1	0	1	0	1	0	1	1	0	1
10	North	D.Captain	Free schools	YFT	0	0	0	1	0	0	1	0	0	1	0	0
10	North	D.Captain	Log schools	YFT	1	1	1	1	0	1	0	0	1	1	1	1
11	South	Captain	AFADs	YFT	1	1	1	0	0	1	1	0	1	1	1	0
11	South	Captain	Seamounts	YFT	1	1	1	0	1	0	1	0	1	1	0	1
11	South	Captain	Free schools	YFT	0	0	0	0	1	0	1	0	0	1	0	0
11	South	Captain	Log schools	YFT	1	1	1	1	0	1	0	1	1	1	1	1
12	South	D.Captain	AFADs	YFT	1	1	1	0	0	1	1	0	1	1	0	0
12	South	D.Captain	Seamounts	YFT	1	0	0	0	1	0	1	0	1	1	0	1
12	South	D.Captain	Free schools	YFT	0	0	0	0	0	0	1	0	0	1	0	0
12	South	D.Captain	Log schools	YFT	1	1	0	1	0	0	0	1	1	1	1	1
13	North	Crew	AFADs	YFT	1	1	1	0	0	1	1	0	1	1	0	0
13	North	Crew	Seamounts	YFT	1	0	0	0	1	0	1	0	1	1	0	1
13	North	Crew	Free schools	YFT	1	1	1	1	1	0	1	0	0	1	0	0
13	North	Crew	Log schools	YFT	1	1	1	1	0	0	0	1	1	1	1	1
14	North	D.Captain	AFADs	YFT	1	1	1	1	0	1	1	1	1	1	1	1
14	North	D.Captain	Seamounts	YFT	0	0	0	0	0	0	0	0	0	0	0	0
14	North	D.Captain	Free schools	YFT	0	1	0	1	0	0	0	0	0	0	0	0
14	North	D.Captain	Log schools	YFT	0	0	1	0	1	1	0	0	1	0	1	0
15	South	Captain	AFADs	YFT	1	1	1	1	0	1	1	0	0	1	1	1
15	South	Captain	Seamounts	YFT	0	0	1	1	0	0	0	0	0	0	0	0
15	South	Captain	Free schools	YFT	0	1	0	1	0	0	0	1	1	0	0	0
15	South	Captain	Log schools	YFT	0	1	1	0	1	1	1	0	1	0	1	0
16	North	Captain	AFADs	YFT	1	1	1	1	0	1	1	0	0	1	1	1
16	North	Captain	Seamounts	YFT	0	0	0	1	0	0	1	0	1	1	0	0
16	North	Captain	Free schools	YFT	0	1	0	1	0	0	0	0	0	1	1	0
16	North	Captain	Log schools	YFT	0	1	1	0	1	0	0	0	1	0	1	0
17	North	Captain	AFADs	YFT	1	1	1	1	1	1	1	1	1	1	1	1
17	North	Captain	Seamounts	YFT	0	0	0	0	0	0	0	0	0	0	0	0
17	North	Captain	Free schools	YFT	0	0	0	0	0	0	0	0	0	0	0	0
17	North	Captain	Log schools	YFT	0	1	0	0	0	0	0	0	0	0	0	0
18	North	Captain	AFADs	YFT	1	1	1	1	1	1	1	1	1	1	1	1
18	North	Captain	Seamounts	YFT	0	0	0	0	0	0	0	0	0	0	0	0
18	North	Captain	Free schools	YFT	0	0	0	0	0	0	0	0	0	0	0	0
18	North	Captain	Log schools	YFT	0	1	1	0	0	0	0	0	1	1	1	1
19	South	Captain	AFADs	YFT	1	1	1	1	1	0	0	0	0	1	1	1
19	South	Captain	Seamounts	YFT	1	1	1	0	0	0	0	0	0	1	1	1
19	South	Captain	Free schools	YFT	1	1	1	1	0	0	0	1	1	1	1	0
19	South	Captain	Log schools	YFT	1	1	1	0	0	0	0	1	1	1	1	1
20	South	Crew	AFADs	YFT	1	1	1	1	0	0	0	0	0	1	1	1
20	South	Crew	Seamounts	YFT	1	0	1	0	0	0	0	0	0	1	1	1
20	South	Crew	Free schools	YFT	1	1	0	0	0	0	0	1	0	1	0	0
20	South	Crew	Log schools	YFT	0	1	1	1	0	0	0	1	0	0	1	1
21	South	Captain	AFADs	YFT	1	1	1	1	0	0	1	1	0	1	1	1
21	South	Captain	Seamounts	YFT	1	0	1	0	0	0	1	0	0	1	1	1
21	South	Captain	Free schools	YFT	1	1	0	1	0	0	0	1	1	0	0	0
21	South	Captain	Log schools	YFT	0	1	0	1	0	0	0	0	0	0	0	0
22	South	Captain	AFADs	YFT	1	1	1	1	0	0	1	1	0	1	1	1
22	South	Captain	Seamounts	YFT	1	0	1	0	0	0	1	0	0	0	1	1
22	South	Captain	Free schools	YFT	1	1	0	0	0	0	0	1	1	0	0	0
22	South	Captain	Log schools	YFT	1	1	0	1	0	0	0	1	1	1	0	1
23	North	Captain	AFADs	YFT	1	1	1	1	0	0	1	1	0	1	1	1
23	North	Captain	Seamounts	YFT	0	0	0	0	0	0	0	0	0	0	0	0
23	North	Captain	Free schools	YFT	1	1	0	0	0	0	0	0	1	0	1	0
23	North	Captain	Log schools	YFT	0	1	0	1	0	0	0	0	1	1	0	1
24	South	Captain	AFADs	YFT	1	1	0	0	0	0	1	1	1	0	1	1
24	South	Captain	Seamounts	YFT	0	1	1	1	1	0	0	1	1	1	0	0
24	South	Captain	Free schools	YFT	1	1	0	0	0	0	0	0	1	1	1	0
24	South	Captain	Log schools	YFT	1	1	0	1	0	0	1	1	1	1	1	1
25	North	Captain	AFADs	YFT	1	1	1	1	0	0	1	1	1	0	1	1
25	North	Captain	Seamounts	YFT	0	1	1	1	1	0	0	1	1	1	0	0
25	North	Captain	Free schools	YFT	1	1	0	1	1	0	0	0	0	0	1	0
25	North	Captain	Log schools	YFT	1	1	0	1	1	0	0	1	0	1	1	1
26	South	Crew	AFADs	YFT	1	1	1	1	0	0	1	0	1	1	0	1
26	South	Crew	Seamounts	YFT	1	1	1	1	0	0	1	1	1	0	1	1
26	South	Crew	Free schools	YFT	1	1	0	1	0	0	0	0	0	1	0	0
26	South	Crew	Log schools	YFT	1	1	1	0	0	1	1	1	1	1	1	1
27	South	Captain	AFADs	YFT	1	1	1	1	0	0	1	0	1	1	0	1
27	South	Captain	Seamounts	YFT	1	1	0	1	0	1	1	0	1	0	1	1
27	South	Captain	Free schools	YFT	1	0	0	1	0	0	0	0	0	1	0	0
27	South	Captain	Log schools	YFT	1	1	1	0	0	1	1	1	1	1	1	1
28	North	Captain	AFADs	YFT	1	1	1	1	1	0	1	0	1	1	0	1
28	North	Captain	Seamounts	YFT	0	0	0	0	0	0	0	0	0	0	0	0
28	North	Captain	Free schools	YFT	1	0	0	1	0	0	0	0	0	1	0	0
28	North	Captain	Log schools	YFT	1	0	1	0	0	0	0	0	1	1	1	1
29	North	Captain	AFADs	YFT	1	1	1	1	1	0	1	0	1	1	0	1
29	North	Captain	Seamounts	YFT	1	1	1	1	0	0	0	0	1	1	1	1
29	North	Captain	Free schools	YFT	0	1	0	0	1	0	0	1	1	0	0	0
29	North	Captain	Log schools	YFT	1	0	0	0	0	0	0	0	1	1	1	1
30	South	Captain	AFADs	YFT	1	1	1	1	0	0	1	0	1	1	0	1
30	South	Captain	Seamounts	YFT	1	1	0	0	0	0	0	0	0	0	1	1
30	South	Captain	Free schools	YFT	1	1	0	0	1	0	0	1	1	0	0	0
30	South	Captain	Log schools	YFT	1	1	1	1	0	0	0	0	1	1	1	1
31	South	D.Captain	AFADs	YFT	1	1	1	0	1	0	1	0	1	1	0	1
31	South	D.Captain	Seamounts	YFT	1	1	0	0	0	0	0	0	1	1	1	1
31	South	D.Captain	Free schools	YFT	1	1	1	0	0	0	0	1	1	0	0	0
31	South	D.Captain	Log schools	YFT	1	0	0	0	0	0	0	0	1	1	1	1
32	North	Crew	AFADs	YFT	1	1	1	1	0	1	1	1	1	1	1	1
32	North	Crew	Seamounts	YFT	0	1	0	0	0	0	0	0	0	1	1	0
32	North	Crew	Free schools	YFT	0	1	1	1	0	0	0	0	0	0	0	0
32	North	Crew	Log schools	YFT	0	0	1	0	1	1	0	0	1	1	1	1
33	South	Captain	AFADs	YFT	1	1	1	1	0	1	1	0	0	1	1	1
33	South	Captain	Seamounts	YFT	1	0	0	1	0	0	1	0	0	0	0	1
33	South	Captain	Free schools	YFT	1	1	0	0	0	0	0	0	0	0	1	1
33	South	Captain	Log schools	YFT	1	1	1	1	1	0	0	1	1	0	1	1
34	South	Captain	AFADs	YFT	1	1	0	0	0	0	1	0	1	1	0	1
34	South	Captain	Seamounts	YFT	0	1	0	0	0	0	0	0	0	0	1	0
34	South	Captain	Free schools	YFT	1	0	0	1	0	1	0	0	0	1	0	0
34	South	Captain	Log schools	YFT	1	1	1	0	0	0	0	0	0	1	1	1
35	South	Crew	AFADs	YFT	1	0	0	0	1	1	1	0	1	0	0	1
35	South	Crew	Seamounts	YFT	0	0	1	0	0	1	0	0	1	1	0	0
35	South	Crew	Free schools	YFT	1	1	1	1	0	0	0	0	0	1	0	0
35	South	Crew	Log schools	YFT	1	1	1	0	0	0	0	0	1	1	1	1
36	North	D.Captain	AFADs	YFT	1	1	0	0	1	0	1	0	1	1	0	1
36	North	D.Captain	Seamounts	YFT	0	0	0	0	0	0	0	0	0	0	0	0
36	North	D.Captain	Free schools	YFT	1	1	0	1	0	0	0	0	0	1	1	0
36	North	D.Captain	Log schools	YFT	1	1	1	0	0	0	1	0	0	1	1	1
37	North	Captain	AFADs	YFT	0	0	0	1	1	0	1	0	1	1	0	1
37	North	Captain	Seamounts	YFT	0	1	0	0	0	0	0	0	0	0	0	0
37	North	Captain	Free schools	YFT	0	0	1	1	0	0	0	0	0	1	1	0
37	North	Captain	Log schools	YFT	1	0	1	1	0	0	0	0	1	1	1	1
38	South	Captain	AFADs	YFT	0	0	0	1	1	1	1	1	1	1	0	1
38	South	Captain	Seamounts	YFT	0	1	0	0	0	0	0	0	1	0	1	0
38	South	Captain	Free schools	YFT	1	0	0	1	0	0	0	0	0	1	1	0
38	South	Captain	Log schools	YFT	1	1	1	0	0	0	0	0	1	1	1	1
39	South	Captain	AFADs	YFT	1	0	0	1	1	0	0	0	1	1	0	1
39	South	Captain	Seamounts	YFT	0	0	1	0	0	1	1	0	0	0	0	0
39	South	Captain	Free schools	YFT	1	0	0	1	0	0	0	0	0	1	0	0
39	South	Captain	Log schools	YFT	1	1	1	1	0	0	0	0	1	0	1	1
40	South	Captain	AFADs	YFT	1	1	0	1	1	0	1	0	1	1	0	1
40	South	Captain	Seamounts	YFT	0	0	0	0	0	0	0	0	0	0	0	0
40	South	Captain	Free schools	YFT	1	0	0	1	0	0	0	0	0	1	0	0
40	South	Captain	Log schools	YFT	1	0	1	0	0	0	0	0	1	1	1	1
41	North	Captain	AFADs	YFT	1	1	1	1	0	1	1	0	1	1	0	1
41	North	Captain	Seamounts	YFT	0	0	0	0	0	0	0	0	0	0	0	0
41	North	Captain	Free schools	YFT	1	0	0	1	0	0	0	0	0	1	0	0
41	North	Captain	Log schools	YFT	1	1	1	1	0	0	0	0	1	1	1	1
42	South	Captain	AFADs	YFT	1	0	0	1	1	1	1	0	1	1	0	1
42	South	Captain	Seamounts	YFT	0	1	1	0	0	0	0	0	0	1	1	0
42	South	Captain	Free schools	YFT	0	1	1	1	0	0	0	0	0	0	0	0
42	South	Captain	Log schools	YFT	1	1	1	0	0	1	1	0	1	1	1	1
43	South	D.Captain	AFADs	YFT	0	0	0	1	1	0	1	0	1	1	0	1
43	South	D.Captain	Seamounts	YFT	1	0	1	0	0	0	0	0	0	0	0	0
43	South	D.Captain	Free schools	YFT	1	1	0	1	1	0	0	0	0	1	1	0
43	South	D.Captain	Log schools	YFT	1	1	1	1	0	0	0	0	0	1	1	1
44	South	D.Captain	AFADs	YFT	1	1	1	0	1	0	1	0	1	1	0	1
44	South	D.Captain	Seamounts	YFT	0	0	0	0	0	0	0	0	0	0	0	0
44	South	D.Captain	Free schools	YFT	1	1	0	1	1	0	0	0	0	1	1	0
44	South	D.Captain	Log schools	YFT	1	1	1	1	0	0	0	0	1	0	1	1
45	South	Captain	AFADs	YFT	0	0	0	1	1	1	1	0	1	1	0	1
45	South	Captain	Seamounts	YFT	0	0	0	0	0	0	0	0	0	0	0	0
45	South	Captain	Free schools	YFT	1	1	0	1	0	0	0	0	0	1	1	0
45	South	Captain	Log schools	YFT	1	1	1	0	0	0	1	0	0	1	1	1
46	South	Captain	AFADs	YFT	1	1	0	0	1	0	1	1	1	0	1	1
46	South	Captain	Seamounts	YFT	0	0	0	1	1	0	0	1	1	1	0	0
46	South	Captain	Free schools	YFT	1	1	0	1	0	0	0	0	0	1	0	0
46	South	Captain	Log schools	YFT	1	1	1	0	0	1	1	0	1	1	1	1
47	South	Captain	AFADs	YFT	0	0	1	1	1	1	1	1	1	1	0	0
47	South	Captain	Seamounts	YFT	0	1	0	0	0	0	0	0	0	0	1	0
47	South	Captain	Free schools	YFT	1	0	0	1	0	1	0	0	0	1	0	0
47	South	Captain	Log schools	YFT	1	1	1	0	0	0	0	0	1	1	1	1
48	South	Captain	AFADs	YFT	0	1	1	1	0	0	1	1	1	0	1	0
48	South	Captain	Seamounts	YFT	0	1	1	1	1	0	0	1	1	1	0	0
48	South	Captain	Free schools	YFT	1	1	1	1	0	0	0	0	0	0	1	1
48	South	Captain	Log schools	YFT	1	1	1	0	0	0	0	1	1	1	1	1
49	South	Captain	AFADs	YFT	0	0	1	1	0	1	1	1	0	1	1	1
49	South	Captain	Seamounts	YFT	1	0	0	1	0	0	1	0	0	0	0	1
49	South	Captain	Free schools	YFT	1	0	0	1	0	1	0	0	0	1	0	0
49	South	Captain	Log schools	YFT	1	1	1	0	0	0	0	0	0	1	1	1
50	South	Crew	AFADs	YFT	0	0	0	1	1	1	1	1	1	1	0	0
50	South	Crew	Seamounts	YFT	1	0	0	1	0	0	1	0	0	0	0	0
50	South	Crew	Free schools	YFT	1	0	0	1	0	1	0	1	0	1	0	0
50	South	Crew	Log schools	YFT	1	1	1	0	0	0	0	0	0	1	1	1
51	North	Crew	AFADs	YFT	1	0	0	1	1	1	0	0	1	1	0	1
51	North	Crew	Seamounts	YFT	0	0	0	0	0	0	0	0	0	0	0	0
51	North	Crew	Free schools	YFT	1	0	0	1	0	0	0	0	0	1	0	0
51	North	Crew	Log schools	YFT	1	0	1	1	0	0	0	0	1	1	1	1
52	North	Captain	AFADs	YFT	1	1	0	1	1	0	0	0	0	1	1	0
52	North	Captain	Seamounts	YFT	0	0	0	0	0	0	0	0	0	0	0	0
52	North	Captain	Free schools	YFT	1	1	0	1	1	0	0	0	0	1	1	0
52	North	Captain	Log schools	YFT	1	1	1	0	0	0	1	0	0	1	1	1
53	South	Captain	AFADs	YFT	0	0	0	1	1	0	1	0	1	1	0	1
53	South	Captain	Seamounts	YFT	0	0	0	0	0	0	0	0	0	0	0	0
53	South	Captain	Free schools	YFT	1	0	0	1	0	0	0	0	0	1	1	0
53	South	Captain	Log schools	YFT	1	1	1	1	0	0	0	0	1	0	1	1
54	South	Crew	AFADs	YFT	0	1	1	1	0	0	1	1	1	0	1	0
54	South	Crew	Seamounts	YFT	1	0	0	1	0	0	1	0	0	0	0	1
54	South	Crew	Free schools	YFT	1	0	0	1	0	1	0	0	0	1	0	0
54	South	Crew	Log schools	YFT	1	1	1	0	0	0	0	0	0	1	1	1
